# Supplementary material for: Antibodies targeting epitopes on the cell-surface form of NS1 protect against Zika virus infection during pregnancy
Source: Nat Commun. 2020 Oct 19;11:5278. doi: 10.1038/s41467-020-19096-y (PMC7572419; doi:10.1038/s41467-020-19096-y)
Supplement: Supplementary file 3 — Supplementary Data 1 [file 41467_2020_19096_MOESM3_ESM.xlsx]

## Sheet: Sheet1
Supplementary Data 1. MAb reactivity to alanine-scanning library
Domain	Mutanta	Z12b	Z13b	Z14b	Z15b	Z17b	Z18b	ZIKV-231b	ZIKV-292b	749-A4b	Oligoc
β-roll	D1A	0.91	0.88	1.08	1.07	1.02	1.06	1	0.98	0.79	0.81
	V2A	0.86	0.82	0.91	1.04	0.96	1.04	1.22	1.19	1.07	0.84
	G3A	0.92	0.86	0.97	1.02	0.94	0.96	1.1	1.13	0.94	1.07
	C4
	S5A	0.86	0.87	0.91	0.93	0.95	0.92	0.94	0.98	0.89	1.16
	V6A	0.82	0.78	0.93	0.91	0.91	0.87	0.97	0.99	0.85	1.23
	D7A	0.8	0.71	0.7	0.94	0.89	0.89	0.89	0.91	0.76	1.09
	F8A	0.87	0.76	1.06	1.16	0.98	1.11	1	1.13	0.81	0.8
	S9A	0.93	0.97	0.97	0.95	0.9	0.95	0.94	0.95	0.84	0.93
	K10A	0.91	0.61	1.05	1.27	1	1.16	1.11	1.24	0.9	0.44
	K11A	1.17	1.04	1.18	1.4	1.18	1.23	1.11	1.1	0.9	0.45
	E12A	0.93	0.81	1.07	1.24	0.97	0.92	1.04	1.1	0.97	0.46
	T13A	1.11	1.1	1.11	1.31	1.17	1.2	1.05	1.09	0.95	0.42
	R14A	0.97	0.83	0.84	1.35	1.09	1.15	0.96	1.18	0.92	0.74
	C15
	G16A	1.07	0.87	0.76	1.42	1.1	1.07	1.1	1.29	1.06	0.71
	T17A	1.22	1.23	1.07	1.3	1.3	1.23	1	1.1	0.94	0.79
	G18A	0.67	0.68	0.72	0.75	0.72	0.72	0.8	0.78	0.65	0.82
	V19A	0.72	0.75	0.76	0.86	0.88	0.87	0.91	0.92	0.77	0.7
	F20A	0.57	0.56	0.6	0.85	0.78	0.82	0.77	0.86	0.61	0.64
	V21A	0.8	0.86	0.87	0.92	0.93	0.91	0.96	0.9	0.81	0.73
	Y22A	0.3	0.27	0.38	0.78	0.74	0.83	0.86	0.71	0.62	0.48
	N23A	0.65	0.57	0.62	0.82	0.94	0.96	1.21	0.84	0.95	0.54
	D24A	0.6	0.48	0.59	0.77	0.84	0.85	1.02	0.77	0.8	0.57
	V25A	0.74	0.68	0.71	0.79	0.83	0.86	0.93	0.85	0.74	0.74
	E26A	0.99	0.94	1.03	0.98	0.99	1.01	1.02	0.91	0.93	0.79
	A27S	0.63	0.54	0.58	0.56	0.52	0.62	0.92	0.81	0.88	1.42
	W28A	0.81	0.77	0.85	0.96	0.93	0.99	1.3	0.94	1.22	0.93
	R29A	0.69	0.67	0.89	1.17	0.85	1.02	1.21	1.19	1.01	0.72
Wing	D30A	0.8	0.75	0.94	0.76	0.92	1.01	0.95	0.93	0.77	0.74
	R31A	0.67	0.68	0.65	0.88	0.8	0.87	1.02	0.86	0.88	0.91
	Y32A	0.65	0.41	0.76	1.16	1.43	1.16	1.24	1.13	1.19	0.62
	K33A	0.99	1.07	0.93	0.85	0.93	0.94	0.98	1.04	0.95	1.1
	Y34A	0.77	0.43	0.87	1.08	0.89	1.07	1.05	1.15	0.78	0.76
	H35A	1	1.12	1.01	0.96	1.04	0.97	1.09	1.18	1.07	1.08
	P36A	0.77	0.68	0.88	0.93	0.92	0.9	1	1.18	1.01	0.97
	D37A	0.92	0.99	1.02	1.16	1.03	1.16	1	1.06	0.96	0.96
	S38A	1.04	1.13	0.98	0.98	1.05	1.08	0.93	1.05	0.78	0.71
	P39A	0.6	0.32	1.23	1.2	1.17	1.11	1.2	1.13	1.32	1
	R40A	0.02	0	1.16	1	1.08	0.97	1.09	1.07	1.21	0.89
	R41A	1.02	1.09	1.03	0.98	0.88	0.88	0.95	0.99	1.04	1.24
	L42A	0.99	0.91	0.9	1.08	0.91	0.9	0.97	1.07	1.04	0.82
	A43S	1.01	0.98	0.98	1.14	1	1.01	1.01	1.16	1.07	0.74
	A44S	0.87	0.83	1	1.09	0.97	1	0.97	1.01	1.06	0.86
	A45S	1.18	1.13	1.21	1.13	1.09	1.06	1.17	1.14	1.28	0.97
	V46A	0.99	0.87	1.05	1.13	1.05	1.03	1.1	1.21	1.1	0.74
	K47A	1.17	1.12	1.09	1.09	1.24	1.12	1.14	1.18	1.2	1.06
	Q48A	0.95	0.99	1	1.02	0.98	0.94	0.98	0.94	1.01	0.99
	A49S	1.14	1.12	1.07	1.25	1.2	1.22	1.23	1.36	1.22	0.88
	W50A	1.03	1.06	0.98	1.06	1.12	0.59	1.09	1.21	1.08	0.88
	E51A	1.1	1.12	1.1	1.14	1.25	1.16	1.16	1.15	1.26	0.93
	D52A	1.08	1.13	1.14	1.12	1.23	1.08	1.11	1.03	1.18	0.97
	G53A	0.85	0.77	0.86	1.01	1.03	0.85	0.95	1.16	0.93	0.74
	I54A	1.13	1.11	0.97	1.11	1.14	1.07	1.1	1.11	1.13	0.89
	C55
	G56A	0.88	0.7	1	1.04	1.13	1.01	1.08	1.02	1.07	0.66
	I57A	0.84	0.84	0.9	1.02	1.1	1.11	1.1	0.92	0.95	0.88
	S58A	0.89	0.86	0.99	0.88	0.85	0.91	0.87	0.85	0.87	1.24
	S59A	0.89	0.88	1.01	1.23	0.98	1.12	1.15	1.69	0.98	0.59
	V60A	1.03	0.91	0.81	1.02	1.02	1.09	1.02	0.93	0.96	0.93
	S61A	0.83	0.86	0.9	1.26	0.93	0.89	0.96	1.19	0.83	0.73
	R62A	0.55	0.55	0.66	0.81	0.63	0.61	0.64	0.75	0.57	1.01
	M63A	0.87	0.9	0.95	1.24	0.97	0.98	1.01	1.14	0.98	0.94
	E64A	0.58	0.57	0.61	0.89	0.65	0.63	0.67	0.77	0.57	0.75
	N65A	0.55	0.59	0.72	1.02	0.76	0.74	0.78	1	0.6	0.51
	I66A	0.98	0.93	1.04	1.4	0.94	0.9	1	1.28	0.87	1.09
	M67A	0.6	0.48	0.47	0.86	0.67	0.66	0.72	0.72	0.58	0.75
	W68A	0.34	0.31	1.06	0.9	0.91	0.61	0.84	0.88	0.65	0.69
	R69A	1.1	0.96	1.03	1.3	1.01	1.14	1.23	1.36	1.02	0.72
	S70A	1.11	1.07	1.05	1.18	1.05	1.11	1.01	0.96	0.9	0.86
	V71A	0.79	0.68	1.03	1.14	1.1	1.23	1.07	1.05	1.01	0.66
	E72A	0.98	1.12	1.31	1.04	1.2	1.16	1.22	1.17	1.37	1.05
	G73A	1	1.02	1.03	1.09	1.05	1.2	1.04	1.04	1	0.69
	E74A	0.68	0.5	1.28	1.22	1.26	1.22	1.2	1.09	1.33	0.95
	L75A	1.18	1.1	1.29	1.26	1.31	1.32	1.23	1.25	1.41	0.8
	N76A	0.76	0.57	1.48	1.22	1.39	1.32	1.35	1.25	1.46	0.77
	A77S	0.92	0.89	0.95	1.03	1.14	1.12	1.07	1.03	1.04	0.81
	I78A	0.7	0.45	0.98	0.95	0.98	1	1	1.01	0.99	0.93
	L79A	0.57	0.46	1.06	1.14	1.09	0.97	1.08	1.25	1	0.62
	E80A	0.84	0.96	0.98	0.89	0.96	0.9	0.9	0.86	0.94	0.85
	E81A	0.49	0.78	1.09	1.02	1.05	1.08	1.09	1.06	1.09	0.98
	N82A	0.13	0.1	0.97	1	0.98	0.94	1	0.91	0.98	0.79
	G83A	0.8	0.72	1.01	1.03	1.05	1.1	1.07	1.12	1.02	0.82
	V84A	1.02	0.99	1.09	1.08	1.09	1.07	1.06	1.02	1.06	0.81
	G85A	1.09	1.09	1.08	1.4	1.07	1.09	1.05	1.08	1.04	0.96
	L86A	0.94	0.88	1.06	1.28	1.06	1.07	1.03	1.32	0.96	0.71
	T87A	0.86	0.78	1.28	1.14	1.13	1.16	1.06	1.17	0.83	0.75
	V88A	1.29	1.16	1.33	1.2	1.13	1.15	1.05	1.32	0.91	0.72
	V89A	1.02	1.03	1.16	1.01	1.18	1	1.02	1.06	0.92	0.88
	V90A	1.08	1.07	1.29	1.01	1	0.93	1.07	1.17	0.9	0.81
	G91A	1.15	1.08	1.11	1.07	1.16	1.25	1.25	1.17	1.22	0.66
	E92A	1	0.97	0.95	0.94	0.97	1.01	0.97	0.85	0.99	0.9
	V93A	0.99	0.98	1.01	1.03	1.12	1.2	1.1	1	0.97	0.8
	K94A	1.02	1	1	1.01	1.09	1.11	1.13	0.92	0.98	0.74
	N95A	1.09	1.07	1.12	1.07	1.13	1.16	1.14	1.01	1.07	0.91
	P96A	1.11	1.08	1.08	1.13	1.16	1.37	1.26	1.21	1.11	0.74
	M97A	1.06	1.07	1.09	1.05	1.13	1.2	1.01	1.16	1.02	0.96
	W98A	1.07	1.18	1.18	0.94	1.06	1.03	1.07	1.15	1.07	0.94
	R99A	1.12	1.05	1.03	1.18	1.11	1.15	1.09	1.07	1.17	0.95
	G100A	0.97	1.02	0.95	0.95	0.97	0.93	0.9	1.07	0.89	1.19
	P101A	1.58	1.43	1.49	1.12	1.21	1.06	1.34	1.09	1.44	1.05
	Q102A	1.22	1.26	1.28	1.19	0.98	0.93	1.27	0.92	1	1.05
	R103A	1.51	1.35	1.11	0.89	1.06	0.6	1.31	0.76	1.03	1.04
	L104A	1.2	1.16	1.2	1.15	1.2	0.96	1.34	1.21	1.28	0.78
	P105A	1.55	1.44	1.49	1.51	1.24	1.17	1.52	1.39	1.48	1.04
	V106A	1.56	1.36	1.36	1.33	1.14	1.23	1.21	0.89	1.16	1.05
	P107A	0.99	0.93	1.14	1.02	0.92	1	1.27	1.22	1.31	0.97
	V108A	0.7	0.55	0.61	0.88	0.66	0.65	0.71	0.7	0.81	0.74
	N109A	1.02	0.7	1.14	1.18	1.04	0.98	0.68	0.67	0.75	1.2
	E110A	1.33	1.35	1.49	1.12	1.25	1.07	1.01	1.01	1.24	1.09
	L111A	0.85	0.85	1.57	0.98	1.38	1.07	0.96	1.01	1.24	1.05
	P112A	1.13	1.13	1.42	1.22	1.18	1.12	0.97	0.92	1.05	1.1
	H113A	0.85	0.71	0.8	0.84	0.94	1.03	0.97	0.74	1.18	0.81
	G114A	0.77	0.37	1.59	1.17	1.47	1.33	1.15	1.24	1.71	1.13
	W115A	0	0	1.08	0.95	1.12	0.89	1.04	0.83	1.17	1.05
	K116A	1.06	1	1.15	1.1	1.22	1.29	0.94	0.76	1.47	1.07
	A117S	1.38	1.48	1.42	1.06	1.41	1.22	1.22	1.08	1.76	1.19
	W118A	0.96	0.46	1.24	1.11	1.29	1.06	1.2	0.97	1.38	1.09
	G119A	0.92	0.69	1.17	1.23	1.24	1.17	1.26	1.13	1.43	1.01
	K120A	1.02	1.11	1.09	1.12	1.09	1.13	1.18	1.12	1.16	1.01
	S121A	1.1	1.07	1.04	1	1.02	1.11	1.17	1.02	0.95	1.01
	Y122A	0.98	0.9	0.87	0.79	0.84	0.92	1.08	0.84	1.02	1.01
	F123A	0.59	0.48	1.11	1.59	1.24	1.28	1.14	1.27	1.02	0.74
	V124A	0.76	0.71	0.77	0.84	0.93	0.98	0.91	0.99	0.95	0.84
	R125A	1.3	1.33	1.22	1.28	1.27	1.24	1.21	1.09	1.26	1.06
	A126S	1.1	1.04	1.22	1.22	1.2	1.21	1.16	1.01	1.15	1.05
	A127S	1.26	1.23	1.14	1.15	1.24	1.14	1.24	1.12	1.13	1.07
	K128A	1.3	1.37	1.31	1.22	1.3	1.25	1.2	1.09	1.22	1.08
	T129A	1.26	1.33	1.25	1.18	1.35	1.21	1.19	1.08	1.25	1.05
	N130A	1.19	1.28	1.22	1.26	1.2	1.23	1.21	1.1	1.31	0.95
	N131A	1.28	0.94	0.82	1.01	0.93	0.99	0.99	0.96	0.98	0.95
	S132A	1.5	1.15	3.64	1.8	1.56	1.61	2.16	2.07	1.98	0.73
	F133A	0.05	0.04	1.16	0.57	1.18	0.37	0.73	0.52	0.9	0.64
	V134A	1	0.92	0.97	0.87	1.02	0.88	0.89	0.93	0.98	1
	V135A	0.66	0.59	0.93	0.89	0.98	0.85	0.87	0.85	0.85	0.88
	D136A	0.47	0.38	1.03	0.79	1.09	0.69	0.73	0.76	0.86	0.72
	G137A	1.24	1.35	0.55	1.96	1.97	1.65	1.29	1.07	0.96	0.92
	D138A	0.8	1.09	0.38	0.85	0.91	0.94	1.1	0.95	0.96	1.15
	T139A	0.93	1.04	0.92	0.89	0.91	0.83	1.14	0.94	0.91	1.36
	L140A	1.14	1.22	1.26	1.16	1.19	1.12	1.1	1.01	0.94	1.03
	K141A	1.1	1.19	1.01	1.14	1.09	1.04	1.17	1.14	1	1.01
	E142A	0.9	1.06	0.8	0.74	0.83	0.75	1.05	1.02	0.91	1.48
	C143
	P144A	0.74	0.69	0.86	0.9	1	0.53	0.86	0.8	0.68	0.61
	L145A	1.1	1.07	1.07	1.01	1.08	1.05	1.02	0.9	0.94	1.04
	K146A	1.16	1.18	1.17	0.36	1.14	0.92	1.06	0.99	1.03	1.05
	H147A	1.17	1.2	1.15	0.94	1.16	1.05	1.07	1.01	1.03	0.98
	R148A	0.5	0.43	0.95	0.72	0.95	0.64	0.73	0.67	0.71	0.66
	A149S	1.07	1.04	0.97	0.93	0.99	0.89	0.88	0.9	0.95	0.98
	W150A	0.88	0.9	0.87	0.79	0.86	0.73	0.73	0.66	0.7	0.84
	N151A	0.9	0.94	0.88	0.84	0.84	0.79	0.85	0.79	0.79	0.91
	S152A	0.91	0.91	0.89	0.79	0.82	0.83	0.75	0.71	0.76	0.99
	F153A	0.74	0.78	0.78	0.76	0.78	0.7	0.69	0.7	0.62	0.81
	L154A	0.56	0.6	0.61	0.77	0.64	0.62	0.5	0.64	0.43	0.91
	V155A	0.66	0.67	0.73	0.72	0.74	0.6	0.65	0.7	0.55	0.95
	E156A	0.74	0.73	0.82	0.73	0.79	0.68	0.76	0.82	0.76	0.96
	D157A	1.43	1.24	1.15	1.18	1.19	1.33	1.13	0.98	1.04	0.8
	H158A	0.94	0.66	0.85	0.83	0.92	1.01	1.15	1.1	1.06	0.96
	G159A	0.92	0.99	0.95	1.25	1.05	1.14	1.02	0.88	0.84	0.72
	F160A	1.07	0.46	0.94	1.14	1	0.93	1.22	0.94	1.07	0.89
	G161A	0.71	0.28	0.67	1.04	0.74	1.01	0.61	0.57	0.52	0.59
	V162A	1.03	0.9	0.97	1.16	0.98	1.26	1.05	0.96	1.03	1.15
	F163A	1.13	0.99	0.88	1.12	0.99	1.16	1.11	1.02	1.04	1.11
	H164A	0.83	0.74	0.68	0.93	0.76	1.03	0.92	0.92	0.96	1.15
	T165A	1	0.93	0.81	1.03	0.94	1.13	1.57	1.63	1.91	0.83
	S166A	1.08	1.51	0.96	1.07	0.9	1.34	0.99	0.82	0.97	1.01
	V167A	1.26	0.88	0.93	1.1	0.99	1.25	1.23	1.07	1.03	1.37
	W168A	1.1	1.04	1.06	0.97	1.09	1.08	1	0.96	0.97	1.45
	L169A	0.96	0.9	0.9	0.84	0.96	0.93	1.01	0.92	1	1.59
	K170A	1.22	1.15	1.16	1.03	0.51	0.47	1.15	1.07	1.03	0.96
	V171A	1.01	0.97	0.96	0.87	1.01	0.98	1.15	1.05	1.12	1.27
	R172A	0.94	1.03	1.2	1.08	1.1	0.97	1.29	1.13	1.11	0.61
	E173A	0.96	1.04	1.01	0.84	0.97	1.02	1.16	1.1	1.05	0.79
	D174A	0.86	0.89	0.9	0.79	0.78	0.77	1.07	1.05	1.04	0.92
	Y175A	0.98	0.99	1.08	1.01	1.1	0.82	0.93	0.7	0.9	0.79
	S176A	0.93	0.94	0.9	1.34	0.93	1.25	0.94	1.15	0.82	0.9
	L177A	0.87	0.87	0.84	1.36	0.9	1.14	0.96	0.99	0.79	0.87
	E178A	1.06	1.02	0.97	1.38	1.06	1.29	1.08	1.15	1.02	0.9
	C179
	D180A	0.94	0.99	0.94	1.29	1.01	1.18	1	1.03	0.86	0.9
β-ladder	P181A	1.06	1.06	1.02	0.97	1.07	0.97	0.98	1.02	1.09	0.96
	A182S	1.06	1.09	1.06	1.19	1.08	1.07	1.11	1.08	1	0.94
	V183A	0.94	0.73	1.25	1.56	1.04	1.37	0.77	1.18	0.82	0.41
	I184A	0.85	0.83	1.05	1.18	0.99	1.13	0.85	0.91	0.88	0.63
	G185A	0.95	0.76	0.91	0.94	0.93	0.98	0.88	0.94	0.91	1.32
	T186A	1.04	0.99	2.56	1.2	1.34	1.05	0.99	1.03	1.02	0.6
	A187S	0.83	0.84	0.89	0.84	0.85	1.03	0.86	0.93	0.99	1.11
	V188A	0.86	0.86	1.02	0.83	0.81	0.95	1	0.94	0.99	1.25
	K189A	0.86	0.86	1.22	1.08	1.18	1.3	1.12	1.1	1.07	1.38
	G190A	0.88	0.85	1.15	0.97	0.94	1.21	1.08	1.07	0.92	0.46
	K191A	0.83	0.83	0.92	0.68	0.75	0.8	0.98	0.9	0.92	1.58
	E192A	0.74	0.92	1.11	1.14	1.23	1.29	1.07	1.08	0.89	0.42
	A193S	0.98	0.85	1.05	1.13	1.11	1.17	0.86	0.96	0.87	0.46
	V194A	1.02	1.24	0.84	1.15	1.11	1.23	0.94	0.96	0.86	0.85
	H195A	0.88	0.79	1.17	0.98	0.82	0.96	0.75	0.77	0.73	0.52
	S196A	1.16	1.12	1	1.21	1.12	1.22	0.96	0.87	0.73	0.88
	D197A	0.68	0.84	0.8	1.06	1.03	1.1	0.96	1.07	0.81	0.58
	L198A	1.1	1.16	1.07	1.02	1.05	1.02	0.84	0.85	0.69	1.33
	G199A	1.1	1.2	0.91	1.32	1.21	1.27	0.87	0.82	0.61	0.97
	Y200A	0.95	0.9	0.88	0.94	1.01	0.89	0.94	0.97	0.79	1.3
	W201A	0.6	0.58	0.95	1.02	0.94	0.91	0.78	0.84	0.68	0.35
	I202A	0.95	0.78	1.15	0.92	0.99	0.87	0.75	0.78	0.69	0.42
	E203A	1.03	0.88	1.2	1.25	1.26	1.24	0.82	0.92	0.75	0.43
	S204A	1.2	1.18	1.15	1.13	1.2	1.08	1.05	1.06	0.99	0.9
	E205A	0.96	1.03	1.01	1.05	1.04	1.09	0.89	0.96	0.9	0.72
	K206A	0.98	0.89	1.01	1.26	1.12	1.17	1.17	1.25	1.13	0.69
	N207A	0.88	0.82	0.87	1.03	0.99	1	1.08	1.07	1.01	0.81
	D208A	0.98	0.91	0.96	1.15	0.97	1.2	1.11	1.12	1.09	0.89
	T209A	0.88	0.75	0.72	0.95	0.91	0.89	1.16	1.05	1.05	0.8
	W210A	1.03	1.11	1	1.99	1.1	1.3	1.17	1.62	1.03	0.71
	R211A	0.95	1.06	0.92	1.09	1	1.04	0.94	1.04	0.87	0.97
	L212A	1.12	0.83	1.07	2.12	1.19	1.35	1.22	1.75	0.88	0.69
	K213A	0.72	0.86	0.68	1.26	0.83	1.04	0.91	1.01	0.67	0.73
	R214A	0.88	0.86	0.89	1.1	0.85	1.02	0.81	0.88	0.75	0.93
	A215S	0.81	0.89	0.76	1.68	0.91	1.16	0.95	1.41	0.74	0.63
	H216A	0.68	0.67	0.69	0.9	0.83	1.13	1.06	1.13	0.86	0.56
	L217A	0.85	0.92	0.97	0.97	0.87	0.72	1	1.26	1.04	0.71
	I218A	1.12	0.96	0.93	1.15	1.08	1.1	0.96	0.93	0.81	0.92
	E219A	1.01	0.91	0.97	1.04	0.95	1.12	1.06	0.82	1.08	0.91
	M220A	0.96	1	0.98	1.01	0.99	1.01	0.96	0.93	0.95	0.94
	K221A	1.21	1.05	1.18	1.24	1.08	1.32	1.25	1.4	1.19	0.82
	T222A	0.85	0.85	0.87	0.93	0.91	0.95	0.9	0.97	0.8	0.98
	C223
	E224A	1.09	1.07	1.04	1.02	1.06	1.27	1.19	1.07	1.18	0.93
	W225A	1.52	1.32	1.58	1.4	1.29	1.22	1.32	0.75	1.05	0.41
	P226A	0.89	0.9	0.87	0.88	0.81	1.01	0.87	1.41	0.81	0.87
	K227A	0.92	0.91	0.89	0.98	0.86	1.05	0.93	1.69	0.82	0.98
	S228A	1.12	1.17	1.12	0.94	1.06	1.09	0.78	1.21	0.67	1.23
	H229A	1.04	1.1	1.06	0.84	0.95	0.95	0.75	1.04	0.66	1.29
	T230A	1.18	1.19	1.2	1.14	1.19	1.24	0.92	1.21	0.83	1.12
	L231A	1.07	1.09	1.07	0.98	1.01	1.09	0.73	1.15	0.65	1.23
	W232A	0.98	0.96	0.99	1.06	0.92	0.97	0.87	0.74	0.91	1.01
	T233A	0.92	0.9	1.02	0.98	1.02	0.96	0.97	0.99	0.89	0.99
	D234A	0.92	0.94	1.09	0.97	1	0.98	1.04	0.98	0.95	1
	G235A	0.66	0.62	0.73	0.79	0.83	0.82	0.9	0.95	0.78	0.9
	I236A	1.09	0.94	1.05	1.01	1.02	0.96	1.03	0.98	0.94	0.98
	E237A	0.55	0.66	0.81	0.82	0.9	0.8	0.9	0.92	0.75	0.86
	E238A	0.86	0.97	1.07	1.01	1.1	1	1.06	1.01	0.96	1
	S239A	0.89	1.07	1.11	1.06	1.06	1.01	1.02	1	0.96	0.99
	D240A	0.71	0.87	0.94	0.9	0.98	0.92	0.95	0.97	0.87	0.98
	L241A	0.67	0.65	0.85	0.79	0.88	0.86	0.9	0.96	0.89	0.92
	I242A	1.17	1.02	1	1.84	1.12	0.29	0.11	0.54	0.74	0.64
	I243A	1.12	0.95	0.95	1.68	1.06	0	0	0	0.52	0.64
	P244A	1.04	0.88	0.92	1.71	1.04	1.09	0.93	1.98	0.91	0.67
	K245A	0.38	0.4	0.51	0.58	0.58	0.52	0.87	0.83	1.01	0.46
	S246A	1.03	1.11	1.18	1.14	1.08	1.1	0.89	0.8	0.79	0.83
	L247A	1.14	1.1	1.13	1.12	1.15	1.07	0.91	0.94	1.02	0.71
	A248S	1.22	1.17	1.34	1.34	1.32	1.29	0.98	0.92	0.91	0.87
	G249A	1.11	1.03	1.02	1.05	1.1	1.07	0.85	1.04	1.01	0.6
	P250A	1.22	1.01	1.22	1.35	1.25	1.2	0.77	0.91	0.78	0.2
	L251A	0.7	0.66	0.79	0.73	0.77	0.66	0.97	0.89	0.9	0.96
	S252A	1.01	0.99	1.08	1.05	1.03	1.1	0.95	0.94	1.02	0.78
	H253A	0.53	0.55	0.54	0.8	0.72	0.78	0.68	0.84	0.59	0.69
	H254A	0.87	0.88	0.91	0.92	0.95	1.03	0.95	1	0.96	0.99
	N255A	0.81	0.81	0.97	0.81	0.92	0.85	0.84	0.79	0.73	0.53
	T256A	0.7	0.73	0.75	0.83	0.84	0.85	0.8	0.88	0.77	0.9
	R257A	0.87	0.8	0.88	0.8	0.9	0.96	0.89	0.83	0.81	0.67
	E258A	0.63	0.64	0.66	0.81	0.77	0.76	0.71	0.85	0.73	0.82
	G259A	1.28	1.19	1.38	1.03	1.35	0.86	0.32	0.77	0.39	0.76
	Y260A	1.22	1.06	1.36	0.88	1.18	0.01	0.02	0.07	0.45	0.6
	R261A	0.77	0.75	0.83	0.93	0.91	0.9	0.68	0.78	0.55	0.93
	T262A	0.78	0.76	0.82	0.93	0.9	1.08	0.74	0.77	0.65	0.89
	Q263A	1.25	1.12	1.42	0.95	1.29	0.05	0.01	0.1	0.38	0.58
	M264A	0.79	0.8	0.91	0.83	0.95	0.79	0.63	0.72	0.68	0.97
	K265A	1.07	1.1	1.18	1.15	1.1	1.04	0.15	0.99	1	1.1
	G266A	1.16	1.18	1.18	1.32	1.27	1.21	1.29	1.21	1.16	0.94
	P267A	0.99	0.82	0.96	1.17	0.96	0.96	0.85	1.36	0.74	0.4
	W268A	1.23	1.02	1.22	1.08	1.13	0.01	0.01	0.01	0.31	0.36
	H269A	1.02	0.93	0.96	1.54	1.1	1.29	0.96	1.02	0.81	0.98
	S270A	0.84	0.84	0.97	1.45	1.12	1.14	1	1.25	0.88	0.85
	E271A	0.87	0.86	0.96	1.15	1.09	1.05	0.89	1	0.82	0.77
	E272A	0.66	0.57	0.58	0.79	0.73	0.72	0.68	0.75	0.63	0.72
	L273A	0.78	0.67	0.78	0.86	0.87	0.79	0.79	0.93	0.64	0.59
	E274A	0.91	0.81	0.81	0.9	0.89	0.81	0.84	0.93	0.78	0.92
	I275A	1.17	1	0.89	0.99	0.98	0.93	0.98	0.74	0.97	0.94
	R276A	0.83	0.81	0.86	0.83	0.85	0.79	0.82	0.59	0.79	0.96
	F277A	1.02	0.87	0.8	0.83	0.84	0.66	0.66	0.43	0.45	0.69
	E278A	0.8	0.96	0.86	0.85	0.79	0.78	1.01	0.99	1.05	1.21
	E279A	0.87	1.06	0.89	0.95	0.88	0.78	1	0.93	0.97	1.25
	C280
	P281A	1.12	1.14	1.12	1.21	0.92	0.83	1.1	1.12	0.72	0.48
	G282A	1.02	1.12	0.77	1.15	0.82	0.75	1.04	1.04	0.96	0.63
	T283A	1.12	1.52	0.96	1.45	1.08	0.97	0.88	0.83	0.26	0.43
	K284A	0.82	1.06	1.08	0.88	0.72	0.82	0.97	1.02	0.97	1.2
	V285A	1.1	1.13	0.87	1.31	0.87	1.19	1.16	1.47	0.74	0.51
	H286A	1.2	1.03	1.08	1.3	0.93	1.36	0.91	0.87	0.75	0.6
	V287A	1.04	1.13	1.16	1.63	1.12	1.4	1.17	1.22	0.89	0.46
	E288A	1.07	0.9	0.85	1.22	0.68	1.18	1.06	0.87	0.69	0.64
	E289A	1.21	1.27	1.28	1.21	1.23	1.2	1.26	1.15	0.02	1.16
	T290A	1.29	1.31	1.3	1.3	1.14	1.36	1.3	1.36	0.98	1.11
	C291
	G292A	1.16	1.17	1.16	1.14	1.2	1.17	1.19	1.19	1.05	1.1
	T293A	1.2	1.18	1.21	1.18	1.2	1.24	1.34	1.4	1.3	1.04
	R294A	1.15	1.12	1.08	1.14	1.12	1.15	0.37	1.1	0.94	1.01
	G295A	1.1	1	0.88	1.15	1.14	1.18	0.86	1.45	1.16	0.68
	P296A	1.04	1.04	0.97	1.12	1.1	1.14	0.44	1.18	0.99	0.86
	S297A	0.68	0.59	0.57	0.89	0.8	0.84	0.78	0.97	0.67	0.61
	L298A	0.84	0.79	0.94	0.93	0.97	1.03	0.89	0.85	0.84	0.97
	R299A	1.05	0.89	0.74	1.4	1.01	1.17	1.08	1.35	0.66	0.49
	S300A	0.86	0.88	0.91	1.09	0.94	1.04	1.22	1.17	1.2	1.49
	T301A	0.84	0.94	0.89	1.11	0.87	0.99	1.16	1.13	1.17	1.44
	T302A	1.19	1.21	1.35	0.8	1.12	0.98	1.21	1.01	1.3	1.06
	A303S	0.84	0.84	0.84	0.97	0.89	1.09	0.83	0.9	0.7	0.86
	S304A	0.68	0.74	0.57	0.8	0.67	0.76	0.86	0.92	0.71	0.92
	G305A	0.96	1.01	0.51	1	0.84	1.04	0.98	1.35	0.81	0.74
	R306A	0.78	0.75	0.77	0.69	0.64	0.75	0.93	0.92	0.67	1.07
	V307A	1.09	1.01	0.83	1.07	1.13	1.32	1.25	1.37	0.97	1.25
	I308A	1.5	1.45	1.15	1.66	1.31	1.49	1.34	1	0.96	0.76
	E309A	1.03	1.05	0.98	1.33	1.06	1.03	0.98	0.9	0.96	1.32
	E310A	0.96	0.9	0.9	1.07	0.98	0.96	0.95	0.92	0.75	1.09
	W311A	1.66	1.54	0	1.67	0	0.01	0	0.01	0	0.66
	C312
	C313
	R314A	1.21	1.23	1.32	1.07	1.15	1.22	0	1.87	0	0.91
	E315A	0.9	0.93	0.9	1.02	0.87	1.06	1.23	1.24	1.45	1.78
	C316
	T317A	0.93	1.02	1.14	0.95	1.07	0.99	1.48	1.42	1.17	1.47
	H318A	0.88	1.01	1.1	0.94	0.92	1.05	1.37	1.47	1.05	1.47
	P319A	1.56	1.43	1.31	1.84	1.22	1.47	1.36	1.21	0.9	0.77
	P320A	1.6	1.37	1.28	2.23	1.44	1.85	1.67	1.71	1.53	0.66
	L321A	1.9	1.61	1.69	2.6	1.56	0.61	0.2	0.02	0.29	0.6
	S322A	1.16	1.23	0.87	1.12	1.19	1.08	1.12	1.19	0.72	1.05
	F323A	2.01	1.66	1.71	2.84	1.64	0.55	0.14	0.01	0.04	0.72
	R324A	1.56	1.44	1.33	1.33	1.44	1.48	1.58	1.28	1.58	0.9
	A325S	1.5	1.41	1.32	0.98	1.35	1.15	1.48	1.17	1.54	0.94
	K326A	1.48	1.39	1.54	1.16	1.37	1.19	1.42	1.09	1.52	1.03
	D327A	0.98	1.11	0.84	1.53	1.1	1.45	0.94	1.34	0.54	1.13
	G328A	1.07	1.11	0.66	1.88	1.28	1.4	1.12	1.13	0.9	1.19
	C329
	W330A	1.28	1.08	0.81	1.77	0.9	0.07	0	0	0.82	0.54
	Y331A	1.34	1.08	0	1.8	0	0.11	0	0	0.84	0.58
	G332A	1.02	1.08	1.11	1.37	1.24	1.43	1.13	1.11	1.14	1.01
	M333A	0.82	0.68	0.77	1.3	1.06	1.29	0.44	2.73	0.86	0.49
	E334A	1.32	1.09	1.08	1.78	1.4	0.08	0	0.01	0.96	0.6
	I335A	1.14	0.95	0.69	1.61	0.91	0.85	0.29	1.42	0.5	0.51
	R336A	1.13	0.92	0.38	1.35	0.58	0.48	0.22	1.35	0.43	0.41
	P337A	0.82	0.79	0.88	1.07	1.01	0.98	1.16	1.54	1	0.59
	R338A	0.88	0.94	0.99	1.09	0.05	1.08	1.04	1.11	0.92	0.92
	K339A	0.82	0.89	0.94	0.95	0.72	1.12	1.08	1.42	0.93	0.88
	E340A	0.94	0.98	1.01	1.04	1.09	1.26	1.21	1.72	1.22	0.86
	P341A	0.9	0.98	1.04	0.99	1.06	1.1	1.04	1.35	0.93	0.95
	E342A	1.03	1.06	0.9	1.15	1.09	1.46	1.2	0.93	0.91	0.42
	S343A	1.05	1.08	0.93	1.2	1.24	1.32	1.16	1.09	0.96	0.56
	N344A	0.86	0.9	0.98	0.81	0.82	0.84	1.03	0.98	1.07	1.49
	L345A	1.05	1.07	1.04	1.41	1.04	1.39	0.95	1.23	0.92	0.47
	V346A	1	1.03	0.91	1.24	1.07	1.18	0.91	1.05	0.91	0.43
	R347A	0.86	0.92	0.96	0.96	0.96	0.92	0.75	0.75	0.83	1.4
	S348A	0.89	0.99	0.96	0.92	0.95	0.87	0.72	0.78	0.83	1.41
	M349A	0.98	1.02	0.98	0.98	0.98	0.85	0.87	0.85	0.96	1.21
	V350A	0.94	0.89	0.79	1.37	1.34	1.36	1.06	1.31	0.98	0.28
	T351A	0.78	0.78	1.11	0.81	0.78	0.78	0.79	0.89	0.93	1.59
	A352S	0.96	0.88	0.9	0.91	0.92	0.99	0.93	0.96	0.95	0.94
Supplementary Data 1. MAb reactivity to alanine-scanning library.
aThe indicated mutants were engineered in the pFM-A1.2 expression vector for ZIKV NS1 and transfected into 293T cells, and the mAb reactivity to each mutant relative to WT NS1 was measured by flow cytometry as described in Figure 4. Cysteine residues are highlighted in grey.
bFor each mutant, the relative mAb reactivity was normalized to the staining of an oligoclonal mAb cocktail. Critical residues were defined as those mutants with <25% binding compared to WT NS1 (red, <25%; yellow, <50%).
cThe oligoclonal antibody pool reactivity to each mutant relative to WT NS1 is shown. Mutants with <70% binding relative to WT (orange) of the oligoclonal antibody pool were considered poorly expressed and excluded from epitope mapping analysis.
