# Supplementary material for: Antibodies targeting epitopes on the cell-surface form of NS1 protect against Zika virus infection during pregnancy
Source: Nat Commun. 2020 Oct 19;11:5278. doi: 10.1038/s41467-020-19096-y (PMC7572419; doi:10.1038/s41467-020-19096-y)
Supplement: Supplementary file 4 — Supplementary Data 2 [file 41467_2020_19096_MOESM4_ESM.xlsx]

## Sheet: Sheet1
	IGHV		IGKV		IGLV
	Nucleotide sequence	Amino acid sequence	Nucleotide sequence	Amino acid sequence	Nucleotide sequence	Amino acid sequence
749-A4	gtgcagctggtggaggagtcgggcccaggactggtgaagccttcggggaccctgtccctcacctgcactgtctctggtggctccatcagcagtggtttctggtggaattgggtccgccagcccccagggaaggggctggaatggattggcgaaatctatcatagtgggagcaccaactacaacccgtccctcacgagtcgagtcaccatttcactagacaactccaagaaccagttctccctgaaactgacgtctgtgaccgccgcggacacggccgtctattactgtgcgggattaaccgccggctactggggccagggaaccacggtcaccgtctcctcag	VQLVEESGPGLVKPSGTLSLTCTVSGGSISSGFWWNWVRQPPGKGLEWIGEIYHSGSTNYNPSLTSRVTISLDNSKNQFSLKLTSVTAADTAVYYCAGLTAGYWGQGTTVTVSS	-	-	cagtctgtgctgactcagcctcgctcagtgtccgggtctcctggacagtcagtcaccatctcctgcactggaaccagcaatgatgttggtggttataactatgtctcctggttccaacagcacccaggcaaagcccccaaactcttaatttctggtgtccgtaagcggccctcaggggtccctgatcgcttctctggctccaagtctggcaacacggcctccctgaccatctctgggctccaggctgaggatgaggctgattactactgctgctcatatgcaggcggctacatgtcctattatgtcttcggaactgggaccagggtcaccgtcctag	QSVLTQPRSVSGSPGQSVTISCTGTSNDVGGYNYVSWFQQHPGKAPKLLISGVRKRPSGVPDRFSGSKSGNTASLTISGLQAEDEADYYCCSYAGGYMSYYVFGTGTRVTVL
