# Supplementary material for: Antibodies targeting epitopes on the cell-surface form of NS1 protect against Zika virus infection during pregnancy
Source: Nat Commun. 2020 Oct 19;11:5278. doi: 10.1038/s41467-020-19096-y (PMC7572419; doi:10.1038/s41467-020-19096-y)
Supplement: Supplementary file 6 — Source Data [file 41467_2020_19096_MOESM6_ESM.xlsx]

## Sheet: Fig 1f
Experiment #1
Percent initial weight:
	Isotype							Z15								Z17								Z18
dpi	Mouse #1	Mouse #2	Mouse #3	Mouse #4	Mouse #5	Mouse #6	Mouse #7	Mouse #1	Mouse #2	Mouse #3	Mouse #4	Mouse #5	Mouse #6	Mouse #7	Mouse #8	Mouse #1	Mouse #2	Mouse #3	Mouse #4	Mouse #5	Mouse #6	Mouse #7	Mouse #8	Mouse #1	Mouse #2	Mouse #3	Mouse #4	Mouse #5	Mouse #6	Mouse #7	Mouse #8
0	100	100	100	100	100	100	100	100	100	100	100	100	100	100	100	100	100	100	100	100	100	100	100	100	100	100	100	100	100	100	100
2	103.7	99.6	101.3	100	99	100	98	98.6	102.5	99.5	103.7	104.1	98.5	103.3	102.9	100	102.8	98.5	106.9	102.5	101	103.1	101.4	100.9	99.5	98.6	102.1	103.7	98.6	103.1	101.4
4	107.5	97.3	100.8	100	98.5	99.5	91.8	98.6	104.4	102	102.7	109.7	100	107.7	105.8	104.5	105.1	101	111.8	102	100	101.6	100.5	95.3	101.4	99.5	100	102.3	99.1	105.7	101.4
6	109.1	99.6	101.7	99.1	101	99.1	88.3	100	105.9	102.4	98.4	108.2	103	106.2	107.2	105	105.1	102.4	111.8	107.4	102.5	100.5	104.5	95.3	100	99.1	98.4	105.6	101.4	109.3	101
7	103.2	93.3	93.6	90.9	91.7	93.9	83.2	98.6	103.4	93.2	87.2	105.6	99	105.7	102.9	102	101.9	98.5	109.3	103.9	97.5	95.8	100.9	89.7	91.9	93.4	91.5	103.3	96.3	102.6	95.7
8	95.2	87.9	88.6	86.1	83.4	88.7	77.6	95.3	104.9	90.7	81.9	108.7	99	109.1	104.3	106	103.3	100.5	110.3	103.9	91.6	89.5	98.6	85	87.2	89.2	87.8	104.7	92.1	103.1	91.3
9	90.9	84.8	86	82.3	81.5	89.7	74.5	96.3	109.3	86.3	79.8	109.2	99	110.5	103.4	105.5	101.4	99	112.3	102.9	88.2	85.3	100.9	80.3	83.9	86.3	83.6	106	87.9	97.4	88
10	86.6	80.3	81.8	80.5	81.5	88.3	71.4	98.1	108.8	82	76.1	111.8	98.5	112	102.4	107	102.3	101	113.7	103.4	86.2	81.2	99.5	78.9	79.1	82.5	79.9	104.7	82.7	99.5	84.1
11		76.7	78		83.4	90.6		99.1	108.8	78	72.9	111.8	97.5	111	102.4	108	102.8	102.4	115.2	103.9	85.2	77.5	100.5	75.6	74.9	78.8	78.3	103.3	86.9	102.1	76.9
12		74.9			85.4	90.6		98.1	108.3	75.1		109.2	96.5	111	101.4	107	101.9	100.5	112.7	102.5	86.7	75.9	100	75.6	74.4	78.8	78.3	103.3	90.2	102.6	75.5
13					91.7	93		98.6	110.8			113.8	98.5	113.9	103.9	110	104.2	103.9	116.7	104.9	88.7	74.9	100.5	77	75.4	75	73	104.7	96.3	104.1
14					94.1	94.8		98.6	112.7			112.8	98.5	115.3	104.3	110	105.6	104.9	115.2	104.4	91.6	75.4	101.4		75.4	77.8	75.1	103.7	101.4	105.2
16					97.1	99.5		103.3	114.2			116.4	100.5	118.2	106.8	113	107.5	105.9	119.1	106.9	97.5		107.7			83.5	79.4	107.9	104.2	106.7
18					98.5	100		101.9	114.2			117.9	101.5	119.6	106.8	112.5	105.6	106.8	116.7	108.3	98		106.3					108.4	101.9	107.8
20					100	101.9		101.4	114.7			120.5	105.1	123.9	108.7	114.5	106.5	106.3	115.7	108.8	99.5		110					108.8	102.8	109.3
Experiment #2
Percent initial weight:
	Isotype						Z15						Z17						Z18
dpi	Mouse #1	Mouse #2	Mouse #3	Mouse #4	Mouse #5	Mouse #6	Mouse #1	Mouse #2	Mouse #3	Mouse #4	Mouse #5	Mouse #6	Mouse #1	Mouse #2	Mouse #3	Mouse #4	Mouse #5	Mouse #6	Mouse #1	Mouse #2	Mouse #3	Mouse #4	Mouse #5	Mouse #6
0	100	100	100	100	100	100	100	100	100	100	100	100	100	100	100	100	100	100	100	100	100	100	100	100
2	101.4	109	105.8	104.1	111.8	103.1	102.6	101.4	100.9	100.5	101.8	99.5	104.6	101.4	113.4	99	106.7	101.1	102	100	92.3	105.1	103	101.9
4	99	108.4	104.2	97.7	107.9	100	100	100.5	97.9	101	103.1	94.4	102.6	100	115.4	99.5	105.1	98.3	104.1	98.6	90.5	105.1	100	100.9
6	96.2	108.4	103.7	91.7	103.9	96.4	95.9	99.1	96.6	98.5	101.8	90.9	97.4	101.4	116.4	97.6	103.6	96	103.6	96.6	86.9	104.5	94.1	100.5
7	93.8	111.2	99.5	88.1	100.6	92.2	93.4	97.6	94.4	94.6	102.2	87.4	91.2	101	114.4	95.7	101	92.6	103.6	92.8	83.3	104.5	104	100.5
8	88.5	114.6	93.7	83.5	95.5	85.9	88.8	92	91.8	89.2	104.4	82.3	87.1	100	119.9	91.3	98.5	86.9	106.1	88.9	80.6	104	106.9	96.7
9	82.8	115.7	91	78.9	92.7	82.3	82.1	92.9	86.3	85.3	106.2	79.8	85.6	99.5	121.9	91.3	93.8	85.8	107.7	85.5	76.6	104	108.4	88.8
10	79.9	116.9	86.2	75.2	86	78.1	78.6	93.9	82.4	78.9	107.6	73.7	79.4	98.6	122.4	90.8	87.7	79.5	108.2	80.2	70.7	104	108.9	85.5
11	76.6	115.7	83.6	72.9		74.5	76	96.2	78.5	76.5	108.4	73.2	76.3	96.2	123.4	95.7	82.6	76.1	107.7	77.3	67.1	103	107.4	86.4
12		116.9	82					99.1		76.5	109.8			98.1	122.4	98.1			109.2			106.1	106.9	92.5
13		118.5						97.6		76	110.2			98.6	122.4	100			109.2			106.6	102.5	95.3
14		116.3						96.7		77.9	109.3			99	123.4	98.1			108.2			104.5	109.9	97.2
16		119.7						96.7		82.4	112			101.9	125.9	101.4			111.2			108.6	111.4	100.9
18		122.5						97.6		84.3	113.3			103.3	128.9	101.4			113.3			110.6	111.4	101.9
20		125.3						100.5		86.3	115.6			104.8	130.8	103.4			113.8			112.1	113.9	102.3

## Sheet: Fig 1h
Experiment #1
Percent initial weight:
	Isotype								ZIKV-292								749-A4
dpi	Mouse #1	Mouse #2	Mouse #3	Mouse #4	Mouse #5	Mouse #6	Mouse #7	Mouse #8	Mouse #1	Mouse #2	Mouse #3	Mouse #4	Mouse #5	Mouse #6	Mouse #7	Mouse #8	Mouse #1	Mouse #2	Mouse #3	Mouse #4	Mouse #5	Mouse #6	Mouse #7	Mouse #8
0	100	100	100	100	100	100	100	100	100	100	100	100	100	100	100	100	100	100	100	100	100	100	100	100
2	105.1	103.2	103.7	99.5	103.6	102.2	103	101	99.4	103	102.2	103.2	104.6	104.6	103.7	105.9	101.4	103.4	103.8	100.5	104.2	105	104.4	102.2
4	105.6	103.2	105.9	102.4	101.5	108.2	106.1	104.5	104	105.6	106.6	104.8	104.6	102.6	106.8	104.8	103.8	103.4	102.7	102.7	104.2	107.2	100.6	101.3
6	102.3	102.1	105.3	103.8	102	98.9	107.6	96.5	99.4	102.5	107.1	103.2	106.1	102	103.1	108	105.7	103.9	103.8	105.4	107.8	108.3	104.4	103
7	92.1	95.3	94.1	98.1	91.4	87.9	104.6	87	87.5	96.4	103.3	92.6	98	94.4	93.2	99.5	102.9	93.7	92.4	104.3	104.2	96.1	102.2	100
8	85.3	88.4	87.8	92.8	86.3	108.8	108.6	82	77.8	90.9	102.7	88.3	94.9	85.7	91.6	92.5	107.2	91.3	85.9	104.3	97.9	90.1	102.8	94.4
9	81.9	85.3	86.7	89	81.7		110.2	78	75.6	85.3	103.8	83.5	93.9	85.7	83.8	89.3	108.1	90.3	83.2	105.4	93.8	86.2	102.8	91.8
10	77.4	81.1	83	86.1	77.2		111.7	75	75	81.7	105.5	80.9	94.4	77.6	84.3	84.5	110	90.8	78.9	105.9	88	81.8	102.8	91.3
11				80.9			112.2			79.7	107.1	78.7	96.4	79.1	77	105.9	109.6	93.7	75.1	81.2	87.5	80.1	104.4	95.7
12				78.9			111.7			80.7	107.1		95.9	73.5	81.2	78.1	107.7	94.7	73	107.5	88.5	78.5	103.9	96.5
13							113.7			79.7	107.7		100	73		79.7	110.5	96.6	74.1	108.6	92.2	80.7	106.1	98.7
14							112.7			82.7	109.3		100	80.1			112.4	97.1		109.1	96.9		105	99.1
16							114.2			84.8	113.7		103.1	86.2			113.4	98.5		109.7	106.3		107.2	102.6
18							115.7			85.3	113.7		102	90.3			114.8	99		111.3	105.7		106.7	101.7
20							117.8			83.8	116.4		104.1	91.8			116.3	101		112.9	108.3		108.9	103.5
Experiment #2
Percent initial weight:
	Isotype								ZIKV-292								749-A4
dpi	Mouse #1	Mouse #2	Mouse #3	Mouse #4	Mouse #5	Mouse #6	Mouse #7	Mouse #8	Mouse #1	Mouse #2	Mouse #3	Mouse #4	Mouse #5	Mouse #6	Mouse #7	Mouse #8	Mouse #1	Mouse #2	Mouse #3	Mouse #4	Mouse #5	Mouse #6	Mouse #7	Mouse #8
0	100	100	100	100	100	100	100	100	100	100	100	100	100	100	100	100	100	100	100	100	100	100	100	100
2	107.1	103.5	99.5	103.5	107.1	100.5	99.5	101.9	99.1	102	101.6	102.9	101	99	99.1	101.5	100.5	100	104	104.2	103.3	100	100	101.5
4	105.6	104	99.5	103	104.7	100	99	100	97.2	100	99.5	102.4	100	98.6	96.3	100	100.5	97.7	101	104.2	103.3	99	101	100
6	104.6	105.5	101	99	120.1	97.9	96.1	99.1	98.1	102.5	95.8	102.4	97	96.2	95.4	99.5	101.5	100	103.5	105.2	101.9	98.4	98.1	103
7	102.5	104	96.1	93	92.3	88.8	92.6	93	95.8	99.5	87	100	88.7	90.5	92.6	97	99.5	99.5	103	101.9	103.3	92.2	89.4	102
8	99	105	91.7	91.5	88.8	84.6	91.7	88.8	93.4	97	83.9	95.7	85.7	86.7	89.4	97.5	99.5	98.6	99	101.4	103.8	90.1	83.6	101.5
9	94.9	105	85.3	85.1	82.8	80.9	84.3	85.6	86.8	92.6	79.7	89.9	80.3	80.5	84.3	97.5	100.5	96.3	93.4	101.9	104.2	85.4	81.6	101.5
10	88.3	108	82.8	80.1		77.1	81.4	82.3	80.7	90.1	75	83.6	76.8	76.2	79.3	97	100	96.3	92.9	100.9	104.2	79.7	76.8	101.5
11	81.7	107.5		76.1			77	78.1	77.8	95.1	74	79.2	73.4		75.1	97	100.5	98.6	96	101.4	103.3	75.5	72.9	101.5
12	80.7	109.5					75		75.5	97	74.5	80.2			72.8	100	101.5	97.7	96.5	101.9	104.2		72.9	102.5
13	81.7	110					73.5			100	74.5	86				104	102	97.7	98.5	101.9	104.7		73.4	104
14		108.5					79.4			99.5	75	87.9				101	102.9	97.2	99.5	103.8	104.7		74.9	102
16		110								101.5		92.8				105	104.4	97.7	104	108	107			108.9
18		111.4								102.5		93.7				106.5	104.4	99.5	104.5	109	108.5			108.9
20		112.9								102.5		94.7				107.5	105.4	101.9	104.5	109.4	108.5			107.9

## Sheet: Fig 3b
Experiment #1
Percent of surface staining:
	Z11		Z12		Z13		Z14		Z15		Z16		Z17		Z18		Z19		Z20		Z21
Log10[mAb] (μg/mL)	Tech rep 1	Tech rep 2	Tech rep 1	Tech rep 2	Tech rep 1	Tech rep 2	Tech rep 1	Tech rep 2	Tech rep 1	Tech rep 2	Tech rep 1	Tech rep 2	Tech rep 1	Tech rep 2	Tech rep 1	Tech rep 2	Tech rep 1	Tech rep 2	Tech rep 1	Tech rep 2	Tech rep 1	Tech rep 2
1.301	99.2	96.7	77	79.4	84.8	82.7	72.8	69.1	99	96.2	1.62	2.48	97.3	93.5	98.2	95.1	51.4	54.2	7.66	11	0.9	1.09
0.301	99.3	97.4	74.9	74.7	71.6	70.3	35.1	35.6	98.9	98	0.61	0.62	97.3	95.1	98	91.3	48.2	51.5	1.02	2.1	0.2	0
-0.699	95.2	94.7	57.1	55.1	40.8	36.1	1.68	3.02	96		0.18	0.84	79.6	68.1	97.7	89.7	29.1	27.8	0.099	0.68	0.055	4.96
-1.699	55.3	57.5	3.66	4.99	0.87	1.52	0.12	0.23	63.9	65.3	0.075	0.13	21.1	27.2	64	65.7	0.74	2.74	0.12	0	0.15	0.6
-2.699	20.9	12.4	0.83	0.63	0.22	0.38	0.12	0.092	28.3	21.4	0.25	0.081	2.42	3.83	20.2	24.8	0.34	0.55	0.21	1.06	0.33	0
-3.699	0.27	0.11	0.15	0.17	0.29	0.16	0.084	0.71	0.14	0.37	0.1	0.069	0.066	0.23	0.15	0.14	0.074	0.11	0.12	0.4	0.12	0.88
-4.699	0.085	0.38	0.11	0.18	0.14	0.31	0.11	0.3	0.11	0	0.098	0	0.22	0.35	0.17	0.28	0.1	0.36	0.089	0	0.46	4.6
-5.699	0.019	0.14	0.13	0.35	0.056	0.2	0.11	0	0.065	0.2	0.084	0	0.056	0.077	0.065	0.19	0.11	0.074	0.065	0	0.047	0
Experiment #2
Percent of surface staining:
	Z11		Z12		Z13		Z14		Z15		Z16		Z17		Z18		Z19		Z20
Log10[mAb] (μg/mL)	Tech rep 1	Tech rep 2	Tech rep 1	Tech rep 2	Tech rep 1	Tech rep 2	Tech rep 1	Tech rep 2	Tech rep 1	Tech rep 2	Tech rep 1	Tech rep 2	Tech rep 1	Tech rep 2	Tech rep 1	Tech rep 2	Tech rep 1	Tech rep 2	Tech rep 1	Tech rep 2
1.301	99.8	99.8	88.7	90.1	95.7	95	85	84.5	99.9	99.7	1.23	0.68	99.8	99.8	99.8	99.9	70.1	70.7	18.1	17.7
0.301	99.8	99.7	86.4	87.6	84	85.8	45.5	49.3	99.8	99.7	0.11	0.07	99.5	99.2	99.8	99.8	63.7	64.5	0.34	0.33
-0.699	99.3	99.3	75.4	76.9	55.8	52.2	0.89	0.73	99.7	99.6	0.1	0.073	90.8	90.4	99.5	99.5	42.2	44.4	0.052	0.038
-1.699	85.6	75.5	19.5	16.2	1.4	0.81	0.022	0.035	94.8	89.4	0	0.028	38.6	35.3	95.3	87.2	2.71	2.04	0	0
-2.699	32.7	27.1	0.058	0	0.014	0	0	0	49.9	41.9	0	0	4.08	4.37	46.9	39.5	0.02	0.014	0	0
-3.699	0.95	0.71	0.034	0	0.046	0	0.063	0	1.63	1.34	0.015	0	0	0	1.74	1.22	0.058	0.014	0	0.028
-4.699	0.053	0	0	0	0.11	0	0.015	0.028	0.016	0.036	0	0.014	0.051	0.015	0.03	0	0.029	0.044	0.033	0
-5.699	0.032	0	0	0	0.025	0	0.017	0	0.018	0.016	0	0.016	0	0	0.019	0.021	0.033	0.022	0.017	0.014
Experiment #3
Percent of surface staining:
	Z11		Z12		Z13		Z14		Z15		Z16		Z17		Z18		Z19		Z20
Log10[mAb] (μg/mL)	Tech rep 1	Tech rep 2	Tech rep 1	Tech rep 2	Tech rep 1	Tech rep 2	Tech rep 1	Tech rep 2	Tech rep 1	Tech rep 2	Tech rep 1	Tech rep 2	Tech rep 1	Tech rep 2	Tech rep 1	Tech rep 2	Tech rep 1	Tech rep 2	Tech rep 1	Tech rep 2
1.301	99.5	99.8	85.1	87.3	95.9	95.4	81.7	78.8	99.7	99.8	0.44	1.16	99.7	99.8	99.4	99.7	57.7	69.5	20.5	24.7
0.301	99.8	99.8	83.7	83.4	84.8	84.9	56.3	58	99.6	99.8	0	0.096	99.6	99.6	99.8	99.8	64.9	65.8	0.44	0.63
-0.699	99.5	99.7	75.6	75.6	65.9	64.1	6.18	6.18	99.7	99.6	0	0.079	95.2	93	99.7	99.7	52.6	50.4	0	0.038
-1.699	92	91.4	35.4	31.6	8.23	6.99	0.081	0	97.3	96.7	0.052	0.05	53	51.8	97.3	97.1	14.3	9.72	0	0.067
-2.699	48.4	45.6	0.19	0.27	0.099	0	0.069	0	62.8	56.6	0	0.028	5.11	7.09	62.3	57.1	0.036	0.18	0	0
-3.699	3.56	3.12	0	0.042	0.06	0.27	0.04	0.12	4.72	6.53	0	0.54	0.49	0	3.48	4.23	0	0.059	0.83	0.041
-4.699	0	0	0.058	0.064	0.037	0.078	0.023	0.02	0.047	0	0	0.019	0.072	0.019	0.071	0.019	0	0.038	0	0.081
-5.699	0.025	0.041	0.023	0.073	0	0.1	0.027	0.04	0.027	0.042	0	0	0.025	0	0.071	0.099	0	0	0	0.035

## Sheet: Fig 3c
Experiment #1
MFI of surface staining:
	Z11		Z12		Z13		Z14		Z15		Z16		Z17		Z18		Z19		Z20		Z21
Log10[mAb] (μg/mL)	Tech rep 1	Tech rep 2	Tech rep 1	Tech rep 2	Tech rep 1	Tech rep 2	Tech rep 1	Tech rep 2	Tech rep 1	Tech rep 2	Tech rep 1	Tech rep 2	Tech rep 1	Tech rep 2	Tech rep 1	Tech rep 2	Tech rep 1	Tech rep 2	Tech rep 1	Tech rep 2	Tech rep 1	Tech rep 2
1.301	12.2	24.4	1.52	1.74	3.49	2.41	1.41	1.58	15	22	1.01	1.22	7.4	15.6	10.6	18.2	2.35	1.1	1.83	1.31	1.16	1.47
0.301	12.2	22.6	1.31	1.5	1.21	1.39	1.24	1.21	16.9	21	1.34	1.24	8.19	11.4	10.6	19.2	1.42	1.16	1.24	1.26	1	1.18
-0.699	8.17	9.49	1.16	1.24	1.07	1.14	1.21	1.16	n/a	9.08	1.09	1.23	2.94	3.28	7.1	12.4	1.11	1.16	1.12	1.06	1.54	1.12
-1.699	1.69	1.83	1.05	1.02	1	1.2	1.05	1.12	1.94	2.25	1.11	1.02	1.07	1.07	1.86	2.2	1.04	1.03	1	1.12	1.17	1.5
-2.699	1.03	1.95	1.02	1.84	1.12	1.54	1.01	1.12	1.1	1.54	1	1.64	1.18	1.59	1.02	1.53	1.12	1.75	1.16	1.6	1	1.67
-3.699	1.07	1.27	1.07	1.35	1	2.05	2.51	1.03	1.01	1.11	1.69	1.24	1.16	1.07	1	1.1	1	1.13	1.01	1.11	2.84	1.32
-4.699	1	1.16	1	1.26	1.01	1.26	1.2	1.26	1	1.1	1.01	1.07	1.15	1.45	1.03	1.38	2.2	1.04	1	1.14	1.16	2.23
-5.699	1.13	1.04	1.03	1.2	1	1.11	1	1.04	1.03	1.13	1.01	1.14	1.03	1.2	1.23	1.11	1.01	1.17	1	1.11	1	1.01
Experiment #2
MFI of surface staining:
	Z11		Z12		Z13		Z14		Z15		Z16		Z17		Z18		Z19		Z20
Log10[mAb] (μg/mL)	Tech rep 1	Tech rep 2	Tech rep 1	Tech rep 2	Tech rep 1	Tech rep 2	Tech rep 1	Tech rep 2	Tech rep 1	Tech rep 2	Tech rep 1	Tech rep 2	Tech rep 1	Tech rep 2	Tech rep 1	Tech rep 2	Tech rep 1	Tech rep 2	Tech rep 1	Tech rep 2
1.301	94.2	97.4	3.58	3.91	7.94	5.91	2.44	2.61	102	107	0.48	0.91	91.8	98.9	102	106	1.82	1.84	0.83	0.67
0.301	90.6	93.2	3.22	3	2.57	2.64	1.04	1.16	100	105	0.47	0.24	60.3	61.2	96	99.5	2.11	1.59	0.32	0.68
-0.699	50.6	43.9	1.98	1.93	1.25	1.27	0.61	0.39	68.8	62	0.79	0.42	12.5	12.9	67.8	62.1	1	1.03	0.41	0.42
-1.699	8.87	5.72	0.74	0.63	1.05	0.39	0.45	0.49	12.1	8.53	0.22	0.35	1.76	2.49	12.6	8.86	0.87	0.42	0.21	0.21
-2.699	1.16	0.9	0.28	0.29	0.24	0.24	0.22	0.22	1.75	1.38	0.21	0.22	0.36	0.37	1.61	1.24	0.24	0.24	0.21	0.22
-3.699	0.47	0.32	0.24	0.23	0.45	0.22	0.84	0.22	0.37	0.71	0.37	0.21	0.23	0.23	0.36	0.34	0.65	0.36	0.21	0.5
-4.699	0.23	0.23	0.22	0.22	0.77	0.22	0.22	0.21	0.23	0.41	0.22	0.35	0.47	0.36	0.53	0.22	0.5	0.65	0.39	0.22
-5.699	0.54	0.22	0.21	0.23	0.47	0.26	0.22	0.22	0.4	0.37	0.22	0.26	0.22	0.21	0.22	0.21	0.21	0.22	0.38	0.36
Experiment #3
MFI of surface staining:
	Z11		Z12		Z13		Z14		Z15		Z16		Z17		Z18		Z19		Z20
Log10[mAb] (μg/mL)	Tech rep 1	Tech rep 2	Tech rep 1	Tech rep 2	Tech rep 1	Tech rep 2	Tech rep 1	Tech rep 2	Tech rep 1	Tech rep 2	Tech rep 1	Tech rep 2	Tech rep 1	Tech rep 2	Tech rep 1	Tech rep 2	Tech rep 1	Tech rep 2	Tech rep 1	Tech rep 2
1.301	79.8	78.3	2.84	2.87	6.45	5.88	2.3	2.14	80.2	80.9	1.17	0.35	73.8	71.6	87.5	79.8	1.41	1.74	0.6	0.63
0.301	79	80.1	2.71	2.45	2.54	2.58	1.09	1.52	86.6	83.6	0.21	0.22	57.1	51.4	79	79.4	1.74	1.81	0.29	0.35
-0.699	50.5	50.2	1.84	1.85	1.57	1.32	0.73	0.86	66.7	64.8	0.19	0.73	14	12.9	63.3	68.3	1.36	1.36	0.2	0.59
-1.699	9.47	9.76	0.75	1.24	0.43	0.43	0.38	0.22	13.3	12.1	0.19	0.44	1.91	2.34	13.1	13.4	0.76	0.42	0.18	0.19
-2.699	1.36	1.24	0.26	0.26	0.46	0.2	0.42	0.19	2	1.48	0.19	0.19	0.35	0.39	1.85	1.59	0.23	0.22	0.19	0.2
-3.699	0.33	0.32	0.2	0.2	0.49	0.19	0.38	0.24	0.68	0.94	0.19	0.2	1.85	0.2	0.49	0.34	0.2	0.49	0.2	0.19
-4.699	0.2	0.22	0.38	0.51	0.42	0.59	0.41	0.39	0.21	0.21	0.19	0.19	0.2	0.2	0.38	0.21	0.19	0.38	0.18	0.59
-5.699	0.19	0.6	0.19	0.19	0.19	0.2	0.19	0.59	0.19	0.2	0.19	0.19	0.2	0.19	0.2	0.69	0.19	0.2	0.19	0.54

## Sheet: Fig 3d
Experiment #1
Absorbance (OD450) values:
	Z12		Z13		Z14		Z15		Z16		Z17		Z18		Z20		Z11		Z19		Z21
Log10[mAb] (μg/mL)	Tech rep 1	Tech rep 2	Tech rep 1	Tech rep 2	Tech rep 1	Tech rep 2	Tech rep 1	Tech rep 2	Tech rep 1	Tech rep 2	Tech rep 1	Tech rep 2	Tech rep 1	Tech rep 2	Tech rep 1	Tech rep 2	Tech rep 1	Tech rep 2	Tech rep 1	Tech rep 2	Tech rep 1	Tech rep 2
1.301	3.02	2.93	2.86	2.93	2.97	3.02	3.02	3.02	3.02	2.97	2.91	3.03	3.08	3.03	3.08	3.08	2.79	2.766	1.705	1.452	1.637	1.687
0.301	2.94	2.88	2.68	2.7	2.88	2.94	2.98	3.12	2.94	2.91	2.82	2.88	2.88	2.91	2.95	3.12	2.684	2.514	1.573	1.404	0.276	0.29
-0.699	2.72	2.72	2.21	2.06	2.82	2.91	3.02	3.12	2.94	2.88	2.91	2.91	2.98	2.88	2.91	2.95	2.703	2.598	1.336	1.041	0.019	0.024
-1.699	2.51	2.25	1.09	0.94	2.75	2.88	2.94	3.02	2.88	2.88	2.85	2.95	2.72	2.82	1.45	1.49	2.514	2.477	0.982	0.783	-0.002	0.001
-2.699	0.68	0.7	0.19	0.17	2.02	1.96	1.78	1.84	1.55	1.56	1.93	1.99	1.31	1.24	0.2	0.18		1.683	0.552	0.495	0	-0.001
-3.699	0.08	0.07	0.02	0.01	0.29	0.26	0.24	0.27	0.18	0.19	0.27	0.25	0.19	0.17	0.02	0.01	0.268	0.324	0.094	0.089	0.006	0.003
-4.699	0	0	0	0	0.02	0.02	0.01	0.02	0.01	0.02	0.02	0.01	0.01	0.01	0	0	0.017	0.019	0.006	-0.003	0	0
-5.699	0	0	0	0	0	0	0	0	0	0	0	0	0	0	0	0	0	0.022	0	0	0	0
Experiment #2
Absorbance (OD450) values:
	Z12		Z13		Z14		Z15		Z16		Z17		Z18		Z20		Z11		Z19		Z20		Z21
Log10[mAb] (μg/mL)	Tech rep 1	Tech rep 2	Tech rep 1	Tech rep 2	Tech rep 1	Tech rep 2	Tech rep 1	Tech rep 2	Tech rep 1	Tech rep 2	Tech rep 1	Tech rep 2	Tech rep 1	Tech rep 2	Tech rep 1	Tech rep 2	Tech rep 1	Tech rep 2	Tech rep 1	Tech rep 2	Tech rep 1	Tech rep 2	Tech rep 1	Tech rep 2
1.301	2.541	2.454	2.466	2.274	2.967	2.815	3.004	2.703	3.004	2.744	3.004	2.899	2.433	2.568	2.767	2.869	2.738	2.813	1.167	1.141	2.938	2.871	0.596	0.637
0.301	2.313	2.02	2.073	2.008	2.79	2.723	2.842	2.527	2.815	2.723	2.79	2.841	2.374	2.355	2.583	2.723	2.602	2.602	0.8	0.815	2.738	2.787	0.052	0.056
-0.699	2.29	2.2	1.743	1.617	2.79	2.744	2.703	2.744	2.684	2.841	2.665	2.869	2.282	2.432	2.466	2.683	2.57	2.486	0.389	0.437	2.637	2.57	0	0.003
-1.699	1.887	1.938	1.308	1.217	2.648	2.614	2.466	2.554	2.514	2.647	2.599	2.723	2.012	1.899	2.298	2.297	1.473	1.54	0.145	0.14	1.029	1.093	-0.001	0
-2.699	0.991	1.039	0.626	0.47	1.688	1.748	1.451	1.399	1.499	1.574	1.534	1.663	1.259	1.084	0.936	0.847	0.396	0.365	0.024	0.021	0.139	0.134	0	-0.001
-3.699	0.185	0.165	0.108	0.079	0.266	0.273	0.262	0.285	0.239	0.237	0.282	0.278	0.245	0.23	0.119	0.103	0.041	0.034	-0.002	0.007	0.012	0.012	0	-0.001
-4.699	0.002	0.003	-0.002	0	0.016	0.015	0.011	0.02	0.011	0.015	0.002	0.017	0.009	0.014	-0.004	-0.004	0.001	-0.002	0	0	-0.002	0	0	0
-5.699	0	0	0	0	0	0	-0.003	0	0.001	0	0	0	0	0	0	0	0.011	0	0.002	0.004	0.006	0.003	0.027	0.008

## Sheet: Fig 3e
Experiment #1
Percent of surface staining:
	ZIKV-231	ZIKV-292	749-A4
Log10[mAb] (μg/mL)	Tech rep 1	Tech rep 1	Tech rep 1
1.301	91.3	96.5	97.4
0.301	95.6	96.8	94.9
-0.699	85.8	89.9	86
-1.699	79	80.3	41.4
-2.699	37	37	8.59
-3.699	0.96	0.94	0.063
-4.699	0.29	0.31	0.35
-5.699	0	0.11	0.11
Experiment #2
Percent of surface staining:
	ZIKV-231		ZIKV-292		749-A4
Log10[mAb] (μg/mL)	Tech rep 1	Tech rep 2	Tech rep 1	Tech rep 2	Tech rep 1	Tech rep 2
1.301	99.4	99.5	99.6	98.8	98.6	98.3
0.301	99.2	99.2	99.4	99.6	97.5	97.6
-0.699	97.8	97.6	98.9	99.3	87.9	86.7
-1.699	78.4	80.6	85.2	81.2	54.4	52.6
-2.699	35.6	35.4	40	34.7	19.2	22.3
-3.699	2.48	1.79	2.42	2.54	0.29	0.36
-4.699	0.057	0.044	0.00974	0.051	0.012	0.013
-5.699	0.035	0.011	0.00989	0.015	0.017	0.11

## Sheet: Fig 3f
Experiment #1
MFI of surface staining:
	ZIKV-231	ZIKV-292	749-A4
Log10[mAb] (μg/mL)	Tech rep 1	Tech rep 1	Tech rep 1
1.301	68	75.5	48.1
0.301	74.7	69.6	46.1
-0.699	55	60.9	20.4
-1.699	11.5	6.77	5.11
-2.699	3.3	1.5	1.69
-3.699	7.48	0.69	2.77
-4.699	11.9	0.71	1.02
-5.699	6.34	1.39	0.51
Experiment #2
MFI of surface staining:
	ZIKV-231		ZIKV-292		749-A4
Log10[mAb] (μg/mL)	Tech rep 1	Tech rep 2	Tech rep 1	Tech rep 2	Tech rep 1	Tech rep 2
1.301	70.6	81.7	81	53.7	72.6	71.7
0.301	73.7	75.6	82.3	80.4	71.7	71.2
-0.699	40.3	41	48.5	63.4	27.7	26.8
-1.699	6.57	7.74	8.52	7.76	3.9	3.67
-2.699	1.08	1.13	1.22	1.13	0.58	0.73
-3.699	0.29	0.27	0.31	0.28	0.24	0.23
-4.699	0.21	0.24	0.21	0.21	0.19	0.2
-5.699	0.21	0.44	0.2	0.2	0.2	0.21

## Sheet: Fig 3g
Experiment #1
Absorbance (OD450) values:
	ZIKV-231		ZIKV-292		749-A4
Log10[mAb] (μg/mL)	Tech rep 1	Tech rep 2	Tech rep 1	Tech rep 2	Tech rep 1	Tech rep 2
1.301	2.946	2.998	2.787	2.822	2.822	2.901
0.301	2.972	2.868	2.713	2.838	2.81	2.868
-0.699	3.315	2.935	2.713	2.671	2.691	2.81
-1.699	2.758	2.616	2.616	2.537	2.084	2.064
-2.699	1.397	1.373	1.73	1.665	0.509	0.531
-3.699	0.181	0.193	0.254	0.267	0.05	0.039
-4.699	0.011	0.005	0.024	0.007	-0.002	0
-5.699	-0.004	0.003	0.004	-0.003	0	0
Experiment #2
Absorbance (OD450) values:
	ZIKV-231		ZIKV-292		749-A4		ZIKV-231 LALA		ZIKV-292 LALA		749-A4 LALA
Log10[mAb] (μg/mL)	Tech rep 1	Tech rep 2	Tech rep 1	Tech rep 2	Tech rep 1	Tech rep 2	Tech rep 1	Tech rep 2	Tech rep 1	Tech rep 2	Tech rep 1	Tech rep 2
1.301	2.91	2.94	3.07	3.12	2.94	2.9	2.98	3.07	3.12	2.98	2.98	3.02
0.301	2.87	2.84	2.87	3.07	2.84	2.81	2.84	2.84	2.94	2.87	2.84	2.81
-0.699	2.91	2.87	2.87	2.87	2.84	2.81	2.94	2.87	2.98	2.82	2.84	2.79
-1.699	2.87	2.94	2.82	2.84	2.54	2.45	2.87	2.84	2.84	2.77	2.59	2.6
-2.699	1.93	1.9	1.83	1.91	0.53	0.5	1.99	1.93	2	1.89	0.58	0.64
-3.699	0.28	0.25	0.25	0.26	0.03	0.03	0.25	0.25	0.3	0.28	0.04	0.05
-4.699	0	0	0	0	0	0	0	0.01	0.01	0.01	0	0
-5.699	0	0	0	0	0	0	0	0	0	0	0	0
Experiment #3
Absorbance (OD450) values:
	ZIKV-231		ZIKV-292		749-A4		ZIKV-231 LALA		ZIKV-292 LALA		749-A4 LALA
Log10[mAb] (μg/mL)	Tech rep 1	Tech rep 2	Tech rep 1	Tech rep 2	Tech rep 1	Tech rep 2	Tech rep 1	Tech rep 2	Tech rep 1	Tech rep 2	Tech rep 1	Tech rep 2
1.301	2.94075		2.76475		2.81575		2.87375	2.90675	2.81575	2.74175	2.94075	2.90675
0.301	2.74175		2.58875		2.24975		2.71875	2.76475	2.69775	2.65875	2.58875	2.55775
-0.699	2.62275		2.52875		0.86875		2.62275	2.57275	2.65875	2.57275	1.03475	1.02175
-1.699	1.61075		2.20775		0.17975		1.50275	1.55475	2.34775	2.32075	0.21775	0.21275
-2.699	0.37375		0.83775		0.02275		0.36675	0.35175	0.72075	0.79675	0.02575	0.01975
-3.699	0.04475		0.11775		0.00975		0.03575	0.03475	0.09575	0.10375	-0.00125	-0.00425
-4.699	-0.00325		0.00575		0.00275		-0.00225	0	0.00875	0.00375	0	-0.00125
-5.699	0.01275		0.00975		-0.00325		0	-0.00425	0	0.00075	0	-0.00425

## Sheet: Fig 4a
Relative WT reactivity
	Z12			Z13			Z14			Z15			Z17			Z18			ZIKV-231			ZIKV-292			749-A4			Z11			Z19			Z20
Mutant	Experiment #1	Experiment #2	Experiment #3	Experiment #1	Experiment #2	Experiment #3	Experiment #1	Experiment #2	Experiment #3	Experiment #1	Experiment #2	Experiment #3	Experiment #1	Experiment #2	Experiment #3	Experiment #1	Experiment #2	Experiment #3	Experiment #1	Experiment #2	Experiment #3	Experiment #1	Experiment #2	Experiment #3	Experiment #1	Experiment #2	Experiment #3	Experiment #1	Experiment #2	Experiment #3	Experiment #1	Experiment #2	Experiment #3	Experiment #1	Experiment #2	Experiment #3
V84A	98	102	83	91	99	79	88	109	87	113	108	98	109	109	90	112	107	94	118	106	90	120	102	94	103	106	86	98	103	111	85	105	80	127	141	121
R40A	2	2	0	0	0	0	93	116	103	100	100	105	88	108	102	90	97	112	84	109	108	92	107	94	86	121	106	103	102	115	36	24	30	0	1	1
N82A	14	13	1	10	11	0	97	97	107	99	102	111	99	97	113	91	97	114	102	98	111	90	93	109	98	98	103	93	95	101	27	19	18	100	93	76
W115A	1	0	0	1	0	0	143	108	104	129	95	89	129	112	101	127	89	87	99	104	92	106	83	70	155	117	84	86	106	114	27	32	22	109	143	110

## Sheet: Fig 4b
Relative WT reactivity
	Z12			Z13			Z14			Z15			Z17			Z18			ZIKV-231			ZIKV-292			749-A4			Z11			Z19			Z20
Mutant	Experiment #1	Experiment #2	Experiment #3	Experiment #1	Experiment #2	Experiment #3	Experiment #1	Experiment #2	Experiment #3	Experiment #1	Experiment #2	Experiment #3	Experiment #1	Experiment #2	Experiment #3	Experiment #1	Experiment #2	Experiment #3	Experiment #1	Experiment #2	Experiment #3	Experiment #1	Experiment #2	Experiment #3	Experiment #1	Experiment #2	Experiment #3	Experiment #1	Experiment #2	Experiment #3	Experiment #1	Experiment #2	Experiment #3	Experiment #1	Experiment #2	Experiment #3
P341A	107	90	101	105	98	99	93	104	97	98	99	95	104	106	97	119	110	94	106	104	93	99	135	98	101	93	92	92	100	108	100	104	82	99	104	92
K265A	100	107	102	80	110	100	80	118	102	92	115	95	94	110	97	119	104	103	13	15	0	107	99	89	82	100	116	99	107	103	105	120	79	108	126	83
E289A	108	120	102	125	129	106	126	131	104	122	120	100	108	123	103	99	120	102	94	128	107	100	115	105	1	3	1	90	108	110	99	134	120	114	124	126
R314A	102	121	105	113	123	100	109	132	98	98	107	112	116	115	105	115	122	123	2	0	0	128	187	169	0	0	0	96	96	102	115	109	95	102	104	91
R338A	60	88	103	68	94	102	70	99	103	70	109	95	1	5	0	72	108	89	118	104	98	134	111	80	91	92	98	95	106	108	107	130	85	111	119	87

[truncated: 8 more sheets: Fig 4c, Fig 4d, Supplementary Fig 1a, Supplementary Fig 1b, Supplementary Fig 1c, Supplementary Fig 1d, Supplementary Fig 2a, Supplementary Fig 2b]
